# Supplementary material for: A Characterization of Biological Activities and Bioactive Phenolics from the Non-Volatile Fraction of the Edible and Medicinal Halophyte Sea Fennel (Crithmum maritimum L.)
Source: Foods. 2024 Apr 23;13(9):1294. doi: 10.3390/foods13091294 (PMC11083217; doi:10.3390/foods13091294)
Supplement: Supplementary file 1 [file foods-13-01294-s001.zip]

Archive with 1 entries (1 files):
- foods-2911059-supplementary.pdf
